# Supplementary material for: Enhanced Delivery of Rose Bengal by Amino Acids Starvation and Exosomes Inhibition in Human Astrocytoma Cells to Potentiate Anticancer Photodynamic Therapy Effects
Source: Cells. 2022 Aug 11;11(16):2502. doi: 10.3390/cells11162502 (PMC9406355; doi:10.3390/cells11162502)
Supplement: Supplementary file 1 [file cells-11-02502-s001.zip]

Archive with 1 entries (1 files):
- cells-1840385-supplementary.pdf
